# Supplementary material for: High-Pressure Phase Behavior of α-Olefin + n-Hexane + Ethylene/1-Octene Copolymer Systems: Experimental Study and Modeling
Source: Polymers (Basel). 2025 Dec 25;18(1):64. doi: 10.3390/polym18010064 (PMC12787770; doi:10.3390/polym18010064)
Supplement: Supplementary file 1 [file polymers-18-00064-s001.zip]

Archive with 1 entries (1 files):
- polymers-4038074-supplementary.pdf
